# Supplementary material for: Identification of the prognostic value of ferroptosis-related gene signature in breast cancer patients
Source: BMC Cancer. 2021 May 31;21:645. doi: 10.1186/s12885-021-08341-2 (PMC8165796; doi:10.1186/s12885-021-08341-2)
Supplement: Supplementary file 1 — Additional file 1: Table S1. 60 ferroptosis-related genes were retrieved from the previous literature. [file 12885_2021_8341_MOESM1_ESM.xls]

## Sheet: Sheet1
Table S1. 60 ferroptosis-related genes were retrieved from the previous literature.
ACSL4
AKR1C1
AKR1C2
AKR1C3
ALOX15
ALOX5
ALOX12
ATP5MC3
CARS1
CBS
CD44
CHAC1
CISD1
CS
DPP4
FANCD2
GCLC
GCLM
GLS2
GPX4
GSS
HMGCR
HSPB1
CRYAB
LPCAT3
MT1G
NCOA4
PTGS2
RPL8
SAT1
SLC7A11
FDFT1
TFRC
TP53
EMC2
AIFM2
PHKG2
HSBP1
ACO1
FTH1
STEAP3
NFS1
ACSL3
ACACA
PEBP1
ZEB1
SQLE
FADS2
NFE2L2
KEAP1
NQO1
NOX1
ABCC1
SLC1A5
GOT1
G6PD
PGD
IREB2
HMOX1
ACSF2
