# Supplementary material for: Identification of the prognostic value of ferroptosis-related gene signature in breast cancer patients
Source: BMC Cancer. 2021 May 31;21:645. doi: 10.1186/s12885-021-08341-2 (PMC8165796; doi:10.1186/s12885-021-08341-2)
Supplement: Supplementary file 2 — Additional file 2: Table S2. Coefficient values of nine selected genes. [file 12885_2021_8341_MOESM2_ESM.xlsx]

## Sheet: Sheet1
Table S2. Coefficient values of nine selected genes
Gene	Coef
ALOX15	0.167489
CISD1	0.212328
CS	0.227717
GCLC	0.0566864
GPX4	-0.116247
SLC7A11	0.017507
EMC2	0.210762
G6PD	0.13409
ACSF2	-0.097866
